# Supplementary material for: ALK alterations in salivary gland carcinomas
Source: Virchows Arch. 2020 Nov 25;478(5):933–41. doi: 10.1007/s00428-020-02971-w (PMC8099847; doi:10.1007/s00428-020-02971-w)
Supplement: Supplementary file 1 — (XLSX 23 kb). [file 428_2020_2971_MOESM1_ESM.xlsx]

## Sheet: Arkusz1
Tissue no	Surname initial	First name initial	sex	Age at diagnosis	date of diagnosis	location	Diagnosis (code)	Diagnosis	Size in mm	ALK positivity (>10%)	ALK Intensity
718871-3	L	M	M	45	1998-02-11	maxilla	AdCC	Adenoid Cystic Carcinoma
344	K	B	F	53	2009-03-16	submandibular	AdCC	Adenoid Cystic Carcinoma	12.8
1539	R	S	F	61	2009-04-10		NOS	Adenocarcinoma, non otherwise specified	6
2606	K	A	M	61	2009-04-22		AdCC	Adenoid Cystic Carcinoma	30
2981	W	W	F	73	2009-04-21	hard palate	AdCC	Adenoid Cystic Carcinoma	20
6172	N	H	F	75	2009-06-03	parotid	MASC	Mammary analogue secretory carcinoma	46
10134	D	I	F	61	2009-07-31	buccal mucosa	AdCC	Adenoid Cystic Carcinoma	70
528139	F	B	F	69		parotid	NOS	Adenocarcinoma, non otherwise specified
542849	P	Z	F	65		parotid	AciCC	Acinic Cell Carcinoma
576368	L	S	M	57		parotid	CaPA	Carcinoma ex pleomorphic adenoma	7
611829	S	W	F	63		parotid	MEC	Mucoepidermoid caricnoma	5
617161	J	M	F	47		parotid	MEC	Mucoepidermoid caricnoma	3
620851	S	K	F	46		parotid	NEC	Neuroendocrine carcinoma
620852	S	K	F	46			UndCa	Undifferentiated carcinoma	5
624646	R	B	F	67			MEC	Mucoepidermoid caricnoma	10
625120	B	H	F	85		parotid	CaPA	Carcinoma ex pleomorphic adenoma	20
638930	M	A	M	57			CaPA	Carcinoma ex pleomorphic adenoma	3
644731	K	Z	M	66			NOS	Adenocarcinoma, non otherwise specified	5
646734	J	Z	F	73		parotid	CaPA	Carcinoma ex pleomorphic adenoma	4
648557	D	S	M	73		parotid	NOS	Adenocarcinoma, non otherwise specified	6
660767	G	E	F	40		parotid	CaPA	Carcinoma ex pleomorphic adenoma	3
699950	Z	T	F	71		parotid	CaPA	Carcinoma ex pleomorphic adenoma	7
705446	G	J	M	67		parotid	EMC	Epithelial-myoepithelial carcinoma	3
710160	C	H	F	48		parotid	AciCC	Acinic Cell Carcinoma	10
719411	I	Z	F	71		parotid	MyoEC	Myoepithelial carcinoma	5
730709	N	O	F	54		parotid	CaPA	Carcinoma ex pleomorphic adenoma	10
733740	G	G	F	67			UndCa	Undifferentiated carcinoma	4
734400	B	K	M	42		parotid	CaPA	Carcinoma ex pleomorphic adenoma	20
740522	O	Z	F	49	1998-11-25	parotid	AdCC	Adenoid Cystic Carcinoma	22
741988	K	W	F	51	1998-12-09	nasal cavity	AdCC	Adenoid Cystic Carcinoma
745442	G	S	F	82	1999-02-02	parotid	BCA	Basal Cell Adenocarcinoma	17
746375	S	Z	M	52		parotid	NOS	Adenocarcinoma, non otherwise specified	4
747534	Z	M	M	56		parotid	MEC	Mucoepidermoid caricnoma	5
748025	C	R	F	78	1999-03-17	tongue	AdCC	Adenoid Cystic Carcinoma	80
751477	M	J	F	60		parotid	CaPA	Carcinoma ex pleomorphic adenoma	5
757050	Ś	A	M	81		parotid	CaPA	Carcinoma ex pleomorphic adenoma	10
764421	W	T	F	45	1999-11-17	parapharyngeal	AdCC	Adenoid Cystic Carcinoma	30
772050	R	J	M	51		parotid	CaPA	Carcinoma ex pleomorphic adenoma	5
778310	S	M	M	66			SCC	Squamous cell carcinoma	8
778894	G	B	M	45		parotid	NOS	Adenocarcinoma, non otherwise specified
780531	B	A	F	39	2000-06-15	submandibular	AdCC	Adenoid Cystic Carcinoma	25
782619	S	A	F	80	2000-07-06	submandibular	AdCC	Adenoid Cystic Carcinoma	25
791943	P	R	M	52		parotid	NOS	Adenocarcinoma, non otherwise specified
796377	G	K	M	17	2001-02-09	parotid	MASC	Mammary analogue secretory carcinoma	40
799523	K	J	M	65	2001-02-21	parotid	AdCC	Adenoid Cystic Carcinoma	23
802938	S	E	M	45		parotid	NEC	Neuroendocrine carcinoma
804702	J	K	F		2001-04-25	parotid	AciCC	Acinic Cell Carcinoma	14
804772	W	F	M	73	2001-05-08	maxilla	AdCC	Adenoid Cystic Carcinoma	8
805846	S	M	F	15			MEC	Mucoepidermoid caricnoma	3
814470	S	W	M	55	2001-09-26	larynx	MEC	Mucoepidermoid caricnoma	35
817790	W	M	F	53		parotid	SDC	Salivary duct carcinoma	4
819545	J	Z	M	50	2001-11-29	parotid	AciCC	Acinic Cell Carcinoma	25
831380	R	K	F	50	2002-04-25	submandibular	AdCC	Adenoid Cystic Carcinoma	8
833304	S	J	F	74		parotid	SDC	Salivary duct carcinoma	5
835948	T	H	M	77		parotid	SCC	Squamous cell carcinoma	5
837961	S	A	F	58		parotid	CaPA	Carcinoma ex pleomorphic adenoma	4
839132	D	R	F	71		parotid	SDC	Salivary duct carcinoma	4
845419	S	Z	M	51		parotid	CaPA	Carcinoma ex pleomorphic adenoma	5
845838	C	Z	M	75	2002-10-30	maxilla	SDC	Salivary duct carcinoma	20
847556	G	S	F	61	2002-11-19	submandibular	AdCC	Adenoid Cystic Carcinoma	40
848698	M	H	M	77		parotid	SCC	Squamous cell carcinoma	5
857238	K	M	F	16	2003-03-19		AdCC	Adenoid Cystic Carcinoma	10
857345	L	F	M	78		parotid	NOS	Adenocarcinoma, non otherwise specified	6
858947	S	H	F	62		parotid	NOS	Adenocarcinoma, non otherwise specified	5
864416	G	S	M	56		parotid	MEC	Mucoepidermoid caricnoma	3
868210	D	J	M	31		parotid	AdCC	Adenoid Cystic Carcinoma
869830	Ż	B	F	68		parotid	AdCC	Adenoid Cystic Carcinoma	15
870523	H	T	M	75		parotid	EMC	Epithelial-myoepithelial carcinoma	3
889929	P	S	F	88	2004-05-13	maxilla	AdCC	Adenoid Cystic Carcinoma	35
895388	P	E	F	61	2004-07-19	lower lip	NOS	Adenocarcinoma, non otherwise specified	12
897419	S	E	F	49		parotid	AdCC	Adenoid Cystic Carcinoma	2
900888	S	D	F	11		parotid	AciCC	Acinic Cell Carcinoma	15
901083	Z	W	M	35	2004-10-19	sublingual	AdCC	Adenoid Cystic Carcinoma	36
908624	C	H	F	71		parotid	CaPA	Carcinoma ex pleomorphic adenoma	7
911364	J	M	M	51		parotid	CaPA	Carcinoma ex pleomorphic adenoma	3
914390	S	I	F	32		parotid	ADCC	Adenoid Cystic Carcinoma	3
914424	G	T	M	39		parotid	CaPA	Carcinoma ex pleomorphic adenoma	20
914813	M	J	M	63		parotid	MASC	Mammary analogue secretory carcinoma	2
917092	B	J	M	70		parotid	MEC	Mucoepidermoid caricnoma	4
920442	M	R	F	52		parotid	EMC	Epithelial-myoepithelial carcinoma	5
920902	O	I	F	34		parotid	LCA	Lymphoepithelial carcinoma	3
922551	M	J	F	42		parotid	PCA	Papillary cystadenocarcinoma	20
940196	R	R	M	54	2006-04-06	buccal mucosa	MASC	Mammary analogue secretory carcinoma	20
944958	T	S	M	38	2006-06-12	mandible	AdCC	Adenoid Cystic Carcinoma	10
961655	K	T	F	44		parotid	SDC	Salivary duct carcinoma
964497	K	K	F	79	2007-03-21	mandible	AdCC	Adenoid Cystic Carcinoma	20
965394	S	N	F	25		parotid	MEC	Mucoepidermoid caricnoma	6
966104	K	A	F	81		parotid	PCA	Papillary cystadenocarcinoma	6
967458	M	K	M	62		parotid	ACiCC	Acinic Cell Carcinoma	3
968870	J	R	M	54	2007-08-03	hard palate	PLGA	Polymorphous adenocarcinoma	18
970148	W	W	F	71	2007-09-13	hard palate	AdCC	Adenoid Cystic Carcinoma	11
973111	R	S	F	26		parotid	ACiCC	Acinic Cell Carcinoma	4
975937	K	I	F	47		parotid	EMC	Epithelial-myoepithelial carcinoma	3
976735	H	Z	M	71	2008-01-10	hard palate	AdCC	Adenoid Cystic Carcinoma	25
977111	S	M	F	53	2008-01-25	hard palate	MEC	Mucoepidermoid caricnoma	10
980243	O	G	F	38	2008-03-17	parotid	CaPA	Carcinoma ex pleomorphic adenoma	40
982587	B	E	F	27		parotid	EMC	Epithelial-myoepithelial carcinoma	5
986467	K	E	F	40	2008-07-11	buccal mucosa	MEC	Mucoepidermoid caricnoma	14
987515	W	H	F	61	2008-07-30	tongue	AdCC	Adenoid Cystic Carcinoma	25
988231	C	F	M	76	2008-08-13	sublingual	AdCC	Adenoid Cystic Carcinoma	25
988648	M	E	F	57	2008-08-27	nasal cavity	AdCC	Adenoid Cystic Carcinoma	45
992987	Ż	M	F	61	2008-11-05	tongue	MEC	Mucoepidermoid caricnoma	7
11937/12 A3	N	G	F	80		parotid	AciCC	Acinic Cell Carcinoma	10
870211-212	Ż	K	M	52	2003-08-29	parotid	AdCC	Adenoid Cystic Carcinoma	60
1020/10	O	A	F	24	2010-01-26	hard palate	MEC	Mucoepidermoid caricnoma
10716/10 A,C	J	T	F	57	2010-07-06	hard palate	PLGA	Polymorphous adenocarcinoma	20
12464/09	G	F	M	84	2009-09-02	tongue	AdCC	Adenoid Cystic Carcinoma	23
1260 A- B	Z	W	M	39	2009-04-02	mouth floor	AdCC	Adenoid Cystic Carcinoma	25
12643/09A-G	G	A	M	84	2009-09-16	submandibular	BCA	Basal Cell Adenocarcinoma	75	0.5	2+
12894/11	F	M	F	73	2011-08-10	upper lip	IDC	Intraductal carcinoma		1	3+
12921/09	D	M	F	52	2009-09-23		AdCC	Adenoid Cystic Carcinoma	6
13715/10 A-I	G	M	F	54	2010-08-09	nasal cavity	AdCC	Adenoid Cystic Carcinoma	17	0.15	2+
14326/10	C	P	M	28	2010-08-20	neck	MEC	Mucoepidermoid caricnoma	14
14767/10	K	A	M	37	2010-08-26		AdCC	Adenoid Cystic Carcinoma	20
14850/11	J	A	M	65	2011-09-09	buccal mucosa	SDC	Salivary duct carcinoma	30
15409/09	Ś	J	F	32	2009-10-22		AdCC	Adenoid Cystic Carcinoma	13
15505/09 A-F	M	K	M	36	2009-10-23	hard palate	AdCC	Adenoid Cystic Carcinoma	35
15558/09 A,C,D	C	R	M	60	2009-10-21	parotid	AciCC	Acinic Cell Carcinoma	15
17252/10 A	G	W	M	61	2010-10-04	submandibular	AdCC	Adenoid Cystic Carcinoma	30
18062/09 B	B	H	M	73	2009-12-10	submandibular	AdCC	Adenoid Cystic Carcinoma		0.15	1+
18795 A-D	K	I	F	63	2010-11-08	maxilla	AciCC	Acinic Cell Carcinoma	27
18795/10A-D	K	I	F	63	2010-11-08	maxilla	AciCC	Acinic Cell Carcinoma	27
18896/10 A-B	M	J	F	44	2010-10-27	submandibular	AdCC	Adenoid Cystic Carcinoma	30
1904/10 B	C	M	M	55	2010-02-23	sphenoid sinus	AciCC	Acinic Cell Carcinoma	4
19385/11	S	L	F	55	2011-12-06	maxilla	PLGA	Polymorphous adenocarcinoma	30
19943/11 Az,C	K	K	F	24	2011-12-15	submandibular	AciCC	Acinic Cell Carcinoma	13
1997/12	P	W	M	83	2012-02-20	submandibular	MyoEC	Myoepithelial carcinoma	30	0.35	3+
22758/10	K	H	F	61	2011-01-03	mandible	MEC	Mucoepidermoid caricnoma	20
3324/11	S	L	M	67	2011-03-03	parotid	SDC	Salivary duct carcinoma	19
4290/09 A, B	M	J	F	63	2009-05-06	lower lip	BCA	Basal Cell Adenocarcinoma	18
4928 A- B	K	A	M	61	2009-05-22		AdCC	Adenoid Cystic Carcinoma	2
5648/10 B-I, L, N	D	H	M	67	2010-03-31	maxilla	AdCC	Adenoid Cystic Carcinoma	48
5970/12 A,Ay	B	G	F	59	2012-05-11	parapharyngeal	AciCC	Acinic Cell Carcinoma
6237/10 Az,A,Bz	K	T	M	68	2010-04-15	parotid	AdCC	Adenoid Cystic Carcinoma	12
6266 A,C	J	A	M	63	2009-06-03	buccal mucosa	SDC	Salivary duct carcinoma	30
6927/10 F-I	S	L	F	22	2010-04-26	parotid	PLGA	Polymorphous adenocarcinoma	80
6935/12	T	F	M	58		parotid	SDC	Salivary duct carcinoma
719935-940	S	I	F	58	1998-02-23	submandibular	UndCa	Undifferentiated carcinoma	30
745519	P	C	M	71			CaPA	Carcinoma ex pleomorphic adenoma
750893	D	E	M	73			CaPA	Carcinoma ex pleomorphic adenoma
752 916-17	G	Z	M	72	1999-06-14	mandible	SDC	Salivary duct carcinoma	15
775365-66,70-72	B	M	F	71	2000-04-05	maxilla	AdCC	Adenoid Cystic Carcinoma	30
780 444-45	F	M	F	57	2000-06-13	submandibular	MEC	Mucoepidermoid caricnoma	25
783594-96	D	B	F	76	2000-07-28	orbit	CaPA	Carcinoma ex pleomorphic adenoma	10
784636-7	K	F	F	69	2000-08-18	submandibular	AdCC	Adenoid Cystic Carcinoma	55
793061-63	P	J	M	47	2000-11-29	parotid	MEC	Mucoepidermoid caricnoma	50
7969/10 A-C	K	A	F	28	2010-05-11	nasal cavity	AdCC	Adenoid Cystic Carcinoma	20
799946-7	W	M	F	51	2001-02-27	nasal cavity	AdCC	Adenoid Cystic Carcinoma	30
807818-820	K	A	M	28	2001-06-20	submandibular	AdCC	Adenoid Cystic Carcinoma	35
810506 - 508	P	E	M	46	2001-07-26	lower lip	AdCC	Adenoid Cystic Carcinoma	20
812043-048	G	K	M		2001-08-16	parotid	MEC	Mucoepidermoid caricnoma	30
827810 - 811	D	J	F	31	2002-03-12	pharynx	AdCC	Adenoid Cystic Carcinoma	25
846013 - 014	W	T	M	27	2002-10-28	pharynx	PLGA	Polymorphous adenocarcinoma
851464 - 465	D	B	F	78	2003-01-13	maxilla	CaPA	Carcinoma ex pleomorphic adenoma	80
874875 - 878	T	Z	M	37	2003-11-04	submandibular	AdCC	Adenoid Cystic Carcinoma	20
875589 - 593	K	R	M	63	2001-11-28	maxilla	AdCC	Adenoid Cystic Carcinoma	20
883822 - 823	P	W	M	53	2012-02-20	parotid	CaPA	Carcinoma ex pleomorphic adenoma	30
891853HW/04	K	A	F	56	2004-06-07	hard palate	PLGA	Polymorphous adenocarcinoma
8986 A-B	K	B	F	48	2009-07-13	submandibular	AdCC	Adenoid Cystic Carcinoma	62
909746 - 749	M	M	M	32	2005-02-22	orbit	AdCC	Adenoid Cystic Carcinoma	25
9328/12	S	D	F	19		parotid	AciCC	Acinic Cell Carcinoma	10
936734 (2754-55)	K	J	F	55	2006-03-03	submandibular	CaPA	Carcinoma ex pleomorphic adenoma	2
943151 – 153	K	B	F	50	2006-05-19	submandibular	AdCC	Adenoid Cystic Carcinoma	15
960658HW/07	W	E	F	63	2007-01-30	hard palate	MEC	Mucoepidermoid caricnoma	20
963282HW/07	B	P	M	27	2007-02-23	buccal mucosa	MEC	Mucoepidermoid caricnoma	30
967021Az; C-D	B	J	F	53	2007-05-29	submandibular	AdCC	Adenoid Cystic Carcinoma	30
967950	M	L	F	57	2007-06-27	mandible	MEC	Mucoepidermoid caricnoma	10
968477 A,B,D	Ł	W	F	36	2007-07-25	mouth floor	EMC	Epithelial-myoepithelial carcinoma	50
968905 A	M	C	M	75	2007-07-30	submandibular	AdCC	Adenoid Cystic Carcinoma	25	70%/5%	3+/1+
969166 A-E	K	K	M	76	2007-08-27	tongue	CAT	Cribriform adenocarcinoma	50	0.3	2+/3+
971447 A,B	B	D	F	51	2007-10-01	parotid	MASC	Mammary analogue secretory carcinoma	25
972367 C	Z	M	M	47		parotid	CaPA	Carcinoma ex pleomorphic adenoma	10
973651 A,B	M	H	F	43	2007-11-19	submandibular	AdCC	Adenoid Cystic Carcinoma	15
976937 A-B	K	A	M	73	2008-01-14	parotid	MASC	Mammary analogue secretory carcinoma	31
983820 A	A	I	F	49	2008-05-20	parotid	AdCC	Adenoid Cystic Carcinoma	6
989420A	S	R	F	51	2008-09-11	upper lip	BCA	Basal Cell Adenocarcinoma	6	0.15	2+
995175 A-B	C	L	F	85	2008-12-12	pharynx	MEC	Mucoepidermoid caricnoma	30
995783 A- B	O	B	F	42	2008-12-24	nasal cavity	MASC	Mammary analogue secretory carcinoma	15
996183/08	C	M	M	12	2009-01-05	hard palate	MEC	Mucoepidermoid caricnoma
996516 B-G	K	B	F	33	2009-01-19	maxilla	PLGA	Polymorphous adenocarcinoma	36
998871 A-D	O	B	F	43	2009-02-24	nasal cavity	AdCC	Adenoid Cystic Carcinoma	35
999994 A- D	M	K	M	51	2009-03-10		AdCC	Adenoid Cystic Carcinoma	55
